# Supplementary material for: Species Phylogeny versus Gene Trees: A Case Study of an Incongruent Data Matrix Based on Paphiopedilum Pfitz. (Orchidaceae)
Source: Int J Mol Sci. 2021 Oct 21;22(21):11393. doi: 10.3390/ijms222111393 (PMC8583834; doi:10.3390/ijms222111393)
Supplement: Supplementary file 1 [file ijms-22-11393-s001.zip]

Archive with 1 entries (1 files):
- ijms-1400637-supplementary.pdf
